# Supplementary material for: Impact of disinvestment from weekend allied health services across acute medical and surgical wards: 2 stepped-wedge cluster randomised controlled trials
Source: PLoS Med. 2017 Oct 31;14(10):e1002412. doi: 10.1371/journal.pmed.1002412 (PMC5663333; doi:10.1371/journal.pmed.1002412)
Supplement: S1 Data — (XLSX) [file pmed.1002412.s001.xlsx]

## Sheet: Sheet1
ward	block	any_ae_binary	readmit	los_greater_elos	index_ward	old_we_exposure	new_we_exposure	no_we_exposure	study1	site	seasonal_los_elos	seasonal_any_ae	seasonal_readmit	dcresi	prop_we_dc	prop_we_dc_decimal	black_out_t1
iw1	1	0.0225	0.0787	0.478	1	1	0	0	1	1	48	18	8	0.0169	22	0.22	0
iw1	2	0.018	0.0778	0.509	1	1	0	0	1	1	50	20	12	0.012	24	0.24	0
iw1	3	0.0256	0.0641	0.455	1	0	0	1	1	1	53	18	10	0.0192	26	0.26
iw1	4	0.0337	0.0769	0.462	1	0	0	1	1	1	49	18	8	0.0144	22	0.22	1
iw1	5	0.0132	0.0596	0.417	1	0	0	1	1	1	49	21	8	0.0199	25	0.25	1
iw1	6	0.0683	0.0807	0.447	1	0	0	1	1	1	48	22	11	0.0186	17	0.17	1
iw1	7	0.0511	0.146	0.474	1	0	0	1	1	1	48	21	10	0.0365	21	0.21	1
iw1	8	0.0833	0.101	0.458	1	0	0	1	0	1	50	20	8	0.0298	21	0.21	1
iw1	9	0.044	0.0769	0.495	1	0	0	1	0	1	49	21	9	0	19	0.19
iw1	10	0.0737	0.0579	0.426	1	0	1	0	0	1	48	19	6	0.0316	24	0.24
iw1	11	0.0241	0.0783	0.392	1	0	1	0	0	1	50	19	9	0.00602	24	0.24
iw1	12	0.0692	0.044	0.428	1	0	1	0	0	1	50	21	8	0.00629	24	0.24
iw1	13	0.0455	0.109	0.427	1	0	1	0	0	1	48	18	8	0.00909	22	0.22
iw1	14	0.0882	0.0686	0.461	1	0	1	0	0	1	50	20	12	0	19	0.19
iw2	1	0.122	0.111	0.407	2	1	0	0	1	1	48	18	8	0.0476	24	0.24	0
iw2	2	0.0952	0.133	0.414	2	1	0	0	1	1	50	20	12	0.00952	18	0.18	0
iw2	3	0.122	0.0962	0.449	2	1	0	0	1	1	53	18	10	0.0128	19	0.19	0
iw2	4	0.0843	0.127	0.361	2	1	0	0	1	1	49	18	8	0.00602	18	0.18	0
iw2	5	0.14	0.177	0.555	2	0	0	1	1	1	49	21	8	0.0427	15	0.15
iw2	6	0.089	0.164	0.486	2	0	0	1	1	1	48	22	11	0.0342	19	0.19	1
iw2	7	0.14	0.161	0.434	2	0	0	1	1	1	48	21	10	0.028	23	0.23	1
iw2	8	0.0898	0.102	0.461	2	0	0	1	0	1	50	20	8	0.018	22	0.22	1
iw2	9	0.138	0.151	0.467	2	0	0	1	0	1	49	21	9	0.00658	16	0.16
iw2	10	0.102	0.137	0.487	2	0	0	1	0	1	48	19	6	0.0203	18	0.18
iw2	11	0.0612	0.112	0.48	2	0	0	1	0	1	50	19	9	0.051	10	0.1
iw2	12	0.148	0.142	0.531	2	0	1	0	0	1	50	21	8	0.0123	17	0.17
iw2	13	0.111	0.126	0.511	2	0	1	0	0	1	48	18	8	0.0222	17	0.17
iw2	14	0.108	0.0769	0.438	2	0	1	0	0	1	50	20	12	0.00769	23	0.23
iw3	1	0.0644	0.078	0.529	3	1	0	0	1	1	48	18	8	0.0271	22	0.22	0
iw3	2	0.0694	0.075	0.533	3	1	0	0	1	1	50	20	12	0.0139	20	0.2	0
iw3	3	0.0766	0.0657	0.438	3	1	0	0	1	1	53	18	10	0.0255	20	0.2	0
iw3	4	0.0781	0.0831	0.463	3	1	0	0	1	1	49	18	8	0.0479	19	0.19	0
iw3	5	0.115	0.074	0.48	3	1	0	0	1	1	49	21	8	0.0153	16	0.16	0
iw3	6	0.0705	0.0617	0.41	3	1	0	0	1	1	48	22	11	0.0352	19	0.19	0
iw3	7	0.101	0.0654	0.461	3	0	0	1	1	1	48	21	10	0.0294	22	0.22
iw3	8	0.0836	0.0641	0.465	3	0	0	1	0	1	50	20	8	0.0251	20	0.2	1
iw3	9	0.0778	0.0472	0.444	3	0	0	1	0	1	49	21	9	0.0278	20	0.2
iw3	10	0.0953	0.0674	0.463	3	0	0	1	0	1	48	19	6	0.0349	16	0.16
iw3	11	0.0931	0.0724	0.407	3	0	0	1	0	1	50	19	9	0.0207	17	0.17
iw3	12	0.0796	0.0498	0.41	3	0	0	1	0	1	50	21	8	0.0323	17	0.17
iw3	13	0.05	0.0719	0.456	3	0	0	1	0	1	48	18	8	0.0281	16	0.16
iw3	14	0.0684	0.0655	0.447	3	0	1	0	0	1	50	20	12	0.037	16	0.16
iw4	1	0.0751	0.087	0.514	4	1	0	0	1	1	48	18	8	0.0198	22	0.22	0
iw4	2	0.069	0.103	0.487	4	1	0	0	1	1	50	20	12	0.0129	19	0.19	0
iw4	3	0.125	0.101	0.514	4	1	0	0	1	1	53	18	10	0.0192	23	0.23	0
iw4	4	0.0732	0.0976	0.537	4	1	0	0	1	1	49	18	8	0.00813	24	0.24	0
iw4	5	0.0747	0.0747	0.483	4	1	0	0	1	1	49	21	8	0.023	20	0.2	0
iw4	6	0.16	0.102	0.492	4	0	0	1	1	1	48	22	11	0.016	14	0.14
iw4	7	0.0916	0.112	0.438	4	0	0	1	1	1	48	21	10	0.012	21	0.21	1
iw4	8	0.0794	0.107	0.464	4	0	0	1	0	1	50	20	8	0.0278	20	0.2	1
iw4	9	0.0706	0.0706	0.451	4	0	0	1	0	1	49	21	9	0.0157	19	0.19
iw4	10	0.0712	0.1	0.411	4	0	0	1	0	1	48	19	6	0.0162	19	0.19
iw4	11	0.0991	0.144	0.505	4	0	0	1	0	1	50	19	9	0.027	19	0.19
iw4	12	0.0377	0.138	0.423	4	0	0	1	0	1	50	21	8	0.0126	18	0.18
iw4	13	0.06	0.12	0.5	4	0	1	0	0	1	48	18	8	0.012	22	0.22
iw4	14	0.0969	0.0663	0.485	4	0	1	0	0	1	50	20	12	0.0051	20	0.2
iw5	1	0.112	0.0918	0.633	5	1	0	0	1	1	48	18	8	0.051	13	0.13	0
iw5	2	0.167	0.196	0.471	5	0	0	1	1	1	50	20	12	0.087	10	0.1
iw5	3	0.149	0.128	0.5	5	0	0	1	1	1	53	18	10	0.0426	13	0.13	1
iw5	4	0.167	0.123	0.507	5	0	0	1	1	1	49	18	8	0.0435	15	0.15	1
iw5	5	0.151	0.151	0.583	5	0	0	1	1	1	49	21	8	0.0144	14	0.14	1
iw5	6	0.155	0.155	0.496	5	0	0	1	1	1	48	22	11	0.062	18	0.18	1
iw5	7	0.153	0.147	0.494	5	0	0	1	1	1	48	21	10	0.0706	18	0.18	1
iw5	8	0.11	0.128	0.465	5	0	0	1	0	1	50	20	8	0.064	16	0.16	1
iw5	9	0.165	0.165	0.504	5	0	1	0	0	1	49	21	9	0.0863	11	0.11
iw5	10	0.131	0.148	0.508	5	0	1	0	0	1	48	19	6	0.0437	15	0.15
iw5	11	0.134	0.115	0.522	5	0	1	0	0	1	50	19	9	0.0573	16	0.16
iw5	12	0.22	0.107	0.546	5	0	1	0	0	1	50	21	8	0.0146	15	0.15
iw5	13	0.147	0.135	0.462	5	0	1	0	0	1	48	18	8	0.0705	19	0.19
iw5	14	0.122	0.122	0.478	5	0	1	0	0	1	50	20	12	0.0348	20	0.2
iw6	1	0.15	0.129	0.55	6	1	0	0	1	1	48	18	8	0.0571	11	0.11	0
iw6	2	0.159	0.176	0.449	6	1	0	0	1	1	50	20	12	0.0455	10	0.1	0
iw6	3	0.143	0.122	0.5	6	1	0	0	1	1	53	18	10	0.0408	8	0.08	0
iw6	4	0.112	0.16	0.492	6	0	0	1	1	1	49	18	8	0.0428	15	0.15
iw6	5	0.163	0.174	0.533	6	0	0	1	1	1	49	21	8	0.0326	14	0.14	1
iw6	6	0.145	0.122	0.519	6	0	0	1	1	1	48	22	11	0.0916	15	0.15	1
iw6	7	0.232	0.14	0.518	6	0	0	1	1	1	48	21	10	0.0549	15	0.15	1
iw6	8	0.139	0.144	0.511	6	0	0	1	0	1	50	20	8	0.0611	18	0.18	1
iw6	9	0.177	0.136	0.476	6	0	0	1	0	1	49	21	9	0.0748	13	0.13
iw6	10	0.121	0.152	0.485	6	0	0	1	0	1	48	19	6	0.0455	14	0.14
iw6	11	0.139	0.073	0.394	6	0	1	0	0	1	50	19	9	0.0365	15	0.15
iw6	12	0.176	0.152	0.49	6	0	1	0	0	1	50	21	8	0.0735	17	0.17
iw6	13	0.207	0.126	0.548	6	0	1	0	0	1	48	18	8	0.0815	15	0.15
iw6	14	0.142	0.117	0.508	6	0	1	0	0	1	50	20	12	0.025	18	0.18
iw11	1	0.0526	0.129	0.397	11	1	0	0	1	2	53	18	10	0	14	0.14	0
iw11	2	0.032	0.052	0.32	11	0	0	1	1	2	49	18	8	0.004	22	0.22
iw11	3	0.0476	0.117	0.242	11	0	0	1	1	2	49	21	8	0.00866	23	0.23	1
iw11	4	0.0787	0.134	0.241	11	0	0	1	1	2	48	22	11	0.0139	23	0.23	1
iw11	5	0.0431	0.0957	0.282	11	0	0	1	1	2	48	21	10	0.00478	25	0.25	1
iw11	6	0.0559	0.0726	0.369	11	0	0	1	1	2	50	10	8	0.00559	20	0.2	1
iw11	7	0.0523	0.0988	0.291	11	0	0	1	1	2	49	21	9	0	19	0.19	1
iw11	8	0.0383	0.0979	0.23	11	0	0	1	0	2	48	19	6	0.00851	17	0.17	1
iw11	9	0.0402	0.103	0.259	11	0	1	0	0	2	50	19	9	0.00575	20	0.2
iw11	10	0.0442	0.0884	0.249	11	0	1	0	0	2	50	21	8	0.00402	22	0.22
iw11	11	0.0319	0.0798	0.213	11	0	1	0	0	2	48	18	8	0.0106	28	0.28
iw11	12	0.00418	0.0795	0.23	11	0	1	0	0	2	50	20	12	0	22	0.22
iw11	13	0.00435	0.0652	0.252	11	0	1	0	0	2	53		10	0.0087	20	0.2
iw11	14				11	0	0	1	0	2
iw12	1	0.0914	0.124	0.376	12	1	0	0	1	2	53	18	10	0	23	0.23	0
iw12	2	0.0451	0.0752	0.248	12	1	0	0	1	2	49	18	8	0.00752	17	0.17	0
iw12	3	0.0614	0.114	0.272	12	0	0	1	1	2	49	21	8	0.00877	14	0.14
iw12	4	0.0261	0.087	0.304	12	0	0	1	1	2	48	22	11	0.0174	21	0.21	1
iw12	5	0.101	0.0676	0.264	12	0	0	1	1	2	48	21	10	0	21	0.21	1
iw12	6	0.159	0.0854	0.354	12	0	0	1	1	2	50	10	8	0.0122	23	0.23	1
iw12	7	0.0841	0.0467	0.28	12	0	0	1	1	2	49	21	9	0	22	0.22	1
iw12	8	0.0584	0.0584	0.314	12	0	0	1	0	2	48	19	6	0	26	0.26	1
iw12	9	0.0122	0.0732	0.244	12	0	0	1	0	2	50	19	9	0.0244	17	0.17
iw12	10	0.0714	0.0873	0.357	12	0	1	0	0	2	50	21	8	0.0159	17	0.17
iw12	11	0.0833	0.0938	0.302	12	0	1	0	0	2	48	18	8	0.0104	20	0.2
iw12	12	0.0616	0.0616	0.233	12	0	1	0	0	2	50	20	12	0	22	0.22
iw12	13	0.0468	0.0526	0.234	12	0	1	0	0	2	53		10	0	23	0.23
iw12	14				12	0	0	1	0	2
iw13	1	0.112	0.153	0.324	13	1	0	0	1	2	53	18	10	0.0235	16	0.16	0
iw13	2	0.12	0.12	0.311	13	1	0	0	1	2	49	18	8	0.00599	18	0.18	0
iw13	3	0.132	0.132	0.217	13	1	0	0	1	2	49	21	8	0.00943	16	0.16	0
iw13	4	0.173	0.0902	0.278	13	0	0	1	1	2	48	22	11	0.00752	16	0.16
iw13	5	0.109	0.0629	0.251	13	0	0	1	1	2	48	21	10	0.0286	18	0.18	1
iw13	6	0.148	0.0656	0.279	13	0	0	1	1	2	50	10	8	0.0328	13	0.13	1
iw13	7	0.0952	0.131	0.274	13	0	0	1	1	2	49	21	9	0.0119	12	0.12	1
iw13	8	0.0925	0.133	0.289	13	0	0	1	0	2	48	19	6	0.0116	12	0.12	1
iw13	9	0.103	0.147	0.279	13	0	0	1	0	2	50	19	9	0.0441	18	0.18
iw13	10	0.062	0.101	0.271	13	0	0	1	0	2	50	21	8	0.031	12	0.12
iw13	11	0.0654	0.15	0.336	13	0	1	0	0	2	48	18	8	0.028	9	0.09
iw13	12	0.099	0.109	0.416	13	0	1	0	0	2	50	20	12	0.0396	19	0.19
iw13	13	0.0692	0.123	0.254	13	0	1	0	0	2	53		10	0.0308	15	0.15
iw13	14				13	0	0	1	0	2
iw14	1	0.13	0.0992	0.344	14	1	0	0	1	2	53	18	10	0	18	0.18	0
iw14	2	0.0867	0.167	0.233	14	1	0	0	1	2	49	18	8	0	15	0.15	0
iw14	3	0.099	0.149	0.267	14	1	0	0	1	2	49	21	8	0	21	0.21	0
iw14	4	0.0698	0.105	0.233	14	1	0	0	1	2	48	22	11	0	14	0.14	0
iw14	5	0.104	0.152	0.144	14	0	0	1	1	2	48	21	10	0.008	22	0.22
iw14	6	0.0909	0.0826	0.256	14	0	0	1	1	2	50	10	8	0.00826	14	0.14	1
iw14	7	0.151	0.0755	0.311	14	0	0	1	1	2	49	21	9	0.00943	22	0.22	1
iw14	8	0.0656	0.139	0.238	14	0	0	1	0	2	48	19	6	0	18	0.18	1
iw14	9	0.0543	0.163	0.228	14	0	0	1	0	2	50	19	9	0	15	0.15
iw14	10	0.103	0.0855	0.274	14	0	0	1	0	2	50	21	8	0.0256	17	0.17
iw14	11	0.0723	0.0964	0.217	14	0	0	1	0	2	48	18	8	0	11	0.11
iw14	12	0.0702	0.167	0.298	14	0	1	0	0	2	50	20	12	0.0175	21	0.21
iw14	13	0.00926	0.167	0.296	14	0	1	0	0	2	53		10	0	14	0.14
iw14	14				14	0	0	1	0	2
iw15	1	0.037	0.0889	0.37	15	1	0	0	1	2	53	18	10	0.00741	15	0.15	0
iw15	2	0.043	0.0645	0.312	15	1	0	0	1	2	49	18	8	0	23	0.23	0
iw15	3	0.0474	0.0895	0.342	15	1	0	0	1	2	49	21	8	0	12	0.12	0
iw15	4	0.0327	0.103	0.229	15	1	0	0	1	2	48	22	11	0	18	0.18	0
iw15	5	0.0545	0.0591	0.255	15	1	0	0	1	2	48	21	10	0.0227	18	0.18	0
iw15	6	0.0452	0.0704	0.276	15	0	0	1	1	2	50	10	8	0.00503	23	0.23
iw15	7	0.0379	0.0664	0.28	15	0	0	1	1	2	49	21	9	0	18	0.18	1
iw15	8				15	0	0	1	0	2	48	19	6				1
iw15	9				15	0	0	1	0	2	50	19	9
iw15	10				15	0	0	1	0	2	50	21	8
iw15	11				15	0	0	1	0	2	48	18	8
iw15	12				15	0	0	1	0	2	50	20	12
iw15	13				15	0	0	1	0	2	53		10
iw15	14				15	0	0	1	0	2
iw16	1	0.117	0.149	0.325	16	1	0	0	1	2	53	18	10	0.00649	10	0.1	0
iw16	2	0.113	0.113	0.322	16	1	0	0	1	2	49	18	8	0.0169	19	0.19	0
iw16	3	0.135	0.0714	0.286	16	1	0	0	1	2	49	21	8	0.00794	13	0.13	0
iw16	4	0.138	0.131	0.269	16	1	0	0	1	2	48	22	11	0.0154	15	0.15	0
iw16	5	0.126	0.0472	0.315	16	1	0	0	1	2	48	21	10	0.0157	17	0.17	0
iw16	6	0.0921	0.0921	0.197	16	1	0	0	1	2	50	10	8	0.0395	14	0.14	0
iw16	7	0.116	0.132	0.279	16	0	0	1	1	2	49	21	9	0.0233	16	0.16
iw16	8	0.158	0.13	0.342	16	0	0	1	0	2	48	19	6	0.0205	14	0.14	1
iw16	9	0.225	0.0901	0.243	16	0	0	1	0	2	50	19	9	0.00901	14	0.14
iw16	10	0.128	0.0922	0.284	16	0	0	1	0	2	50	21	8	0	13	0.13
iw16	11	0.119	0.0873	0.341	16	0	0	1	0	2	48	18	8	0.00794	9	0.09
iw16	12	0.09	0.11	0.25	16	0	0	1	0	2	50	20	12	0.03	12	0.12
iw16	13	0.0579	0.0579	0.24	16	0	1	0	0	2	53		10	0.0165	11	0.11
iw16	14				16	0	0	1	0	2
