# Supplementary material for: Impact of disinvestment from weekend allied health services across acute medical and surgical wards: 2 stepped-wedge cluster randomised controlled trials
Source: PLoS Med. 2017 Oct 31;14(10):e1002412. doi: 10.1371/journal.pmed.1002412 (PMC5663333; doi:10.1371/journal.pmed.1002412)
Supplement: S3 Data — (XLSX) [file pmed.1002412.s003.xlsx]

## Sheet: Sheet1
block	any_ae_binary	readmit	los_greater_elos	index_ward	no_we_exposure	study1	site	seasonal_los_elos	seasonal_any_ae	seasonal_readmit	dcresi	no_we_exposure4	no_we_exposure2	no_we_exposure3	no_we_exposure1	no_we_exposure5	no_we_exposure6
1	0.0225	0.0787	0.478	1	0	1	1	48	18	8	0.0169	0	0	0	0	0	0
2	0.018	0.0778	0.509	1	0	1	1	50	20	12	0.012	0	1	0	0	0	0
3	0.0256	0.0641	0.455	1	1	1	1	53	18	10	0.0192	1	1	0	0	0	0
4	0.0337	0.0769	0.462	1	1	1	1	49	18	8	0.0144	1	1	1	0	0	0
5	0.0132	0.0596	0.417	1	1	1	1	49	21	8	0.0199	1	1	1	0	1	0
6	0.0683	0.0807	0.447	1	1	1	1	48	22	11	0.0186	1	1	1	0	1	1
7	0.0511	0.146	0.474	1	1	1	1	48	21	10	0.0365	1	1	1	1	1	1
8	0.0833	0.101	0.458	1	1	0	1	50	20	8	0.0298	1	1	1	1	1	1
9	0.044	0.0769	0.495	1	1	0	1	49	21	9	0	1	0	1	1	1	1
10	0.0737	0.0579	0.426	1	0	0	1	48	19	6	0.0316	0	0	1	1	1	1
11	0.0241	0.0783	0.392	1	0	0	1	50	19	9	0.00602	0	0	0	1	1	1
12	0.0692	0.044	0.428	1	0	0	1	50	21	8	0.00629	0	0	0	1	0	1
13	0.0455	0.109	0.427	1	0	0	1	48	18	8	0.00909	0	0	0	1	0	0
14	0.0882	0.0686	0.461	1	0	0	1	50	20	12	0	0	0	0	0	0	0
1	0.0526	0.129	0.397	11	0	1	2	53	18	10	0	0	0	0	0	0	0
2	0.032	0.052	0.32	11	1	1	2	49	18	8	0.004	1	0	0	0	0	0
3	0.0476	0.117	0.242	11	1	1	2	49	21	8	0.00866	1	1	0	0	0	0
4	0.0787	0.134	0.241	11	1	1	2	48	22	11	0.0139	1	1	1	0	0	0
5	0.0431	0.0957	0.282	11	1	1	2	48	21	10	0.00478	1	1	1	1	0	0
6	0.0559	0.0726	0.369	11	1	1	2	50	10	8	0.00559	1	1	1	1	1	0
7	0.0523	0.0988	0.291	11	1	1	2	49	21	9	0	1	1	1	1	1	1
8	0.0383	0.0979	0.23	11	1	0	2	48	19	6	0.00851	1	1	1	1	1	1
9	0.0402	0.103	0.259	11	0	0	2	50	19	9	0.00575	0	1	1	1	1	1
10	0.0442	0.0884	0.249	11	0	0	2	50	21	8	0.00402	0	0	1	1	1	1
11	0.0319	0.0798	0.213	11	0	0	2	48	18	8	0.0106	0	0	0	1	1	1
12	0.00418	0.0795	0.23	11	0	0	2	50	20	12	0	0	0	0	0	1	1
13	0.00435	0.0652	0.252	11	0	0	2	53		10	0.0087	0	0	0	0	0	1
1	0.0914	0.124	0.376	12	0	1	2	53	18	10	0	0	0	0	0	0	0
2	0.0451	0.0752	0.248	12	0	1	2	49	18	8	0.00752	0	0	0	0	0	1
3	0.0614	0.114	0.272	12	1	1	2	49	21	8	0.00877	1	0	0	0	0	1
4	0.0261	0.087	0.304	12	1	1	2	48	22	11	0.0174	1	1	0	0	0	1
5	0.101	0.0676	0.264	12	1	1	2	48	21	10	0	1	1	1	0	0	1
6	0.159	0.0854	0.354	12	1	1	2	50	10	8	0.0122	1	1	1	1	0	1
7	0.0841	0.0467	0.28	12	1	1	2	49	21	9	0	1	1	1	1	1	1
8	0.0584	0.0584	0.314	12	1	0	2	48	19	6	0	1	1	1	1	1	1
9	0.0122	0.0732	0.244	12	1	0	2	50	19	9	0.0244	1	1	1	1	1	0
10	0.0714	0.0873	0.357	12	0	0	2	50	21	8	0.0159	0	1	1	1	1	0
11	0.0833	0.0938	0.302	12	0	0	2	48	18	8	0.0104	0	0	1	1	1	0
12	0.0616	0.0616	0.233	12	0	0	2	50	20	12	0	0	0	0	1	1	0
13	0.0468	0.0526	0.234	12	0	0	2	53		10	0	0	0	0	0	1	0
1	0.112	0.153	0.324	13	0	1	2	53	18	10	0.0235	0	0	0	0	0	0
2	0.12	0.12	0.311	13	0	1	2	49	18	8	0.00599	0	0	0	0	1	0
3	0.132	0.132	0.217	13	0	1	2	49	21	8	0.00943	0	0	0	0	1	1
4	0.173	0.0902	0.278	13	1	1	2	48	22	11	0.00752	1	0	0	0	1	1
5	0.109	0.0629	0.251	13	1	1	2	48	21	10	0.0286	1	1	0	0	1	1
6	0.148	0.0656	0.279	13	1	1	2	50	10	8	0.0328	1	1	1	0	1	1
7	0.0952	0.131	0.274	13	1	1	2	49	21	9	0.0119	1	1	1	1	1	1
8	0.0925	0.133	0.289	13	1	0	2	48	19	6	0.0116	1	1	1	1	1	1
9	0.103	0.147	0.279	13	1	0	2	50	19	9	0.0441	1	1	1	1	0	1
10	0.062	0.101	0.271	13	1	0	2	50	21	8	0.031	1	1	1	1	0	0
11	0.0654	0.15	0.336	13	0	0	2	48	18	8	0.028	0	1	1	1	0	0
12	0.099	0.109	0.416	13	0	0	2	50	20	12	0.0396	0	0	1	1	0	0
13	0.0692	0.123	0.254	13	0	0	2	53		10	0.0308	0	0	0	1	0	0
1	0.13	0.0992	0.344	14	0	1	2	53	18	10	0	0	0	0	0	0	0
2	0.0867	0.167	0.233	14	0	1	2	49	18	8	0	0	0	0	1	0	0
3	0.099	0.149	0.267	14	0	1	2	49	21	8	0	0	0	0	1	1	0
4	0.0698	0.105	0.233	14	0	1	2	48	22	11	0	0	0	0	1	1	1
5	0.104	0.152	0.144	14	1	1	2	48	21	10	0.008	1	0	0	1	1	1
6	0.0909	0.0826	0.256	14	1	1	2	50	10	8	0.00826	1	1	0	1	1	1
7	0.151	0.0755	0.311	14	1	1	2	49	21	9	0.00943	1	1	1	1	1	1
8	0.0656	0.139	0.238	14	1	0	2	48	19	6	0	1	1	1	1	1	1
9	0.0543	0.163	0.228	14	1	0	2	50	19	9	0	1	1	1	0	1	1
10	0.103	0.0855	0.274	14	1	0	2	50	21	8	0.0256	1	1	1	0	0	1
11	0.0723	0.0964	0.217	14	1	0	2	48	18	8	0	1	1	1	0	0	0
12	0.0702	0.167	0.298	14	0	0	2	50	20	12	0.0175	0	1	1	0	0	0
13	0.00926	0.167	0.296	14	0	0	2	53		10	0	0	0	1	0	0	0
1	0.037	0.0889	0.37	15	0	1	2	53	18	10	0.00741	0	0	0	0	0	0
2	0.043	0.0645	0.312	15	0	1	2	49	18	8	0	0	0	1	0	0	0
3	0.0474	0.0895	0.342	15	0	1	2	49	21	8	0	0	0	1	1	0	0
4	0.0327	0.103	0.229	15	0	1	2	48	22	11	0	0	0	1	1	1	0
5	0.0545	0.0591	0.255	15	0	1	2	48	21	10	0.0227	0	0	1	1	1	1
6	0.0452	0.0704	0.276	15	1	1	2	50	10	8	0.00503	1	0	1	1	1	1
7	0.0379	0.0664	0.28	15	1	1	2	49	21	9	0	1	1	1	1	1	1
1	0.117	0.149	0.325	16	0	1	2	53	18	10	0.00649	0	0	0	0	0	0
2	0.113	0.113	0.322	16	0	1	2	49	18	8	0.0169	0	1	0	0	0	0
3	0.135	0.0714	0.286	16	0	1	2	49	21	8	0.00794	0	1	1	0	0	0
4	0.138	0.131	0.269	16	0	1	2	48	22	11	0.0154	0	1	1	1	0	0
5	0.126	0.0472	0.315	16	0	1	2	48	21	10	0.0157	0	1	1	1	1	0
6	0.0921	0.0921	0.197	16	0	1	2	50	10	8	0.0395	0	1	1	1	1	1
7	0.116	0.132	0.279	16	1	1	2	49	21	9	0.0233	1	1	1	1	1	1
8	0.158	0.13	0.342	16	1	0	2	48	19	6	0.0205	1	1	1	1	1	1
9	0.225	0.0901	0.243	16	1	0	2	50	19	9	0.00901	1	0	1	1	1	1
10	0.128	0.0922	0.284	16	1	0	2	50	21	8	0	1	0	0	1	1	1
11	0.119	0.0873	0.341	16	1	0	2	48	18	8	0.00794	1	0	0	0	1	1
12	0.09	0.11	0.25	16	1	0	2	50	20	12	0.03	1	0	0	0	0	1
13	0.0579	0.0579	0.24	16	0	0	2	53		10	0.0165	0	0	0	0	0	0
1	0.122	0.111	0.407	2	0	1	1	48	18	8	0.0476	0	0	0	0	0	0
2	0.0952	0.133	0.414	2	0	1	1	50	20	12	0.00952	0	0	0	0	0	1
3	0.122	0.0962	0.449	2	0	1	1	53	18	10	0.0128	0	0	0	1	0	1
4	0.0843	0.127	0.361	2	0	1	1	49	18	8	0.00602	0	1	0	1	0	1
5	0.14	0.177	0.555	2	1	1	1	49	21	8	0.0427	1	1	0	1	0	1
6	0.089	0.164	0.486	2	1	1	1	48	22	11	0.0342	1	1	1	1	0	1
7	0.14	0.161	0.434	2	1	1	1	48	21	10	0.028	1	1	1	1	1	1
8	0.0898	0.102	0.461	2	1	0	1	50	20	8	0.018	1	1	1	1	1	1
9	0.138	0.151	0.467	2	1	0	1	49	21	9	0.00658	1	1	1	1	1	0
10	0.102	0.137	0.487	2	1	0	1	48	19	6	0.0203	1	1	1	0	1	0
11	0.0612	0.112	0.48	2	1	0	1	50	19	9	0.051	1	0	1	0	1	0
12	0.148	0.142	0.531	2	0	0	1	50	21	8	0.0123	0	0	1	0	1	0
13	0.111	0.126	0.511	2	0	0	1	48	18	8	0.0222	0	0	0	0	1	0
14	0.108	0.0769	0.438	2	0	0	1	50	20	12	0.00769	0	0	0	0	0	0
1	0.0644	0.078	0.529	3	0	1	1	48	18	8	0.0271	0	0	0	0	0	0
2	0.0694	0.075	0.533	3	0	1	1	50	20	12	0.0139	0	0	0	1	0	0
3	0.0766	0.0657	0.438	3	0	1	1	53	18	10	0.0255	0	1	0	1	0	0
4	0.0781	0.0831	0.463	3	0	1	1	49	18	8	0.0479	0	1	0	1	0	0
5	0.115	0.074	0.48	3	0	1	1	49	21	8	0.0153	0	1	1	1	0	0
6	0.0705	0.0617	0.41	3	0	1	1	48	22	11	0.0352	0	1	1	1	1	0
7	0.101	0.0654	0.461	3	1	1	1	48	21	10	0.0294	1	1	1	1	1	1
8	0.0836	0.0641	0.465	3	1	0	1	50	20	8	0.0251	1	1	1	1	1	1
9	0.0778	0.0472	0.444	3	1	0	1	49	21	9	0.0278	1	1	1	0	1	1
10	0.0953	0.0674	0.463	3	1	0	1	48	19	6	0.0349	1	0	1	0	1	1
11	0.0931	0.0724	0.407	3	1	0	1	50	19	9	0.0207	1	0	1	0	1	1
12	0.0796	0.0498	0.41	3	1	0	1	50	21	8	0.0323	1	0	0	0	1	1
13	0.05	0.0719	0.456	3	1	0	1	48	18	8	0.0281	1	0	0	0	0	1
14	0.0684	0.0655	0.447	3	0	0	1	50	20	12	0.037	0	0	0	0	0	0
1	0.0751	0.087	0.514	4	0	1	1	48	18	8	0.0198	0	0	0	0	0	0
2	0.069	0.103	0.487	4	0	1	1	50	20	12	0.0129	0	0	0	0	1	0
3	0.125	0.101	0.514	4	0	1	1	53	18	10	0.0192	0	0	0	0	1	1
4	0.0732	0.0976	0.537	4	0	1	1	49	18	8	0.00813	0	0	0	1	1	1
5	0.0747	0.0747	0.483	4	0	1	1	49	21	8	0.023	0	1	0	1	1	1
6	0.16	0.102	0.492	4	1	1	1	48	22	11	0.016	1	1	0	1	1	1
7	0.0916	0.112	0.438	4	1	1	1	48	21	10	0.012	1	1	1	1	1	1
8	0.0794	0.107	0.464	4	1	0	1	50	20	8	0.0278	1	1	1	1	1	1
9	0.0706	0.0706	0.451	4	1	0	1	49	21	9	0.0157	1	1	1	1	0	1
10	0.0712	0.1	0.411	4	1	0	1	48	19	6	0.0162	1	1	1	1	0	0
11	0.0991	0.144	0.505	4	1	0	1	50	19	9	0.027	1	1	1	0	0	0
12	0.0377	0.138	0.423	4	1	0	1	50	21	8	0.0126	1	0	1	0	0	0
13	0.06	0.12	0.5	4	0	0	1	48	18	8	0.012	0	0	1	0	0	0
14	0.0969	0.0663	0.485	4	0	0	1	50	20	12	0.0051	0	0	0	0	0	0
1	0.112	0.0918	0.633	5	0	1	1	48	18	8	0.051	0	0	0	0	0	0
2	0.167	0.196	0.471	5	1	1	1	50	20	12	0.087	1	0	0	0	0	0
3	0.149	0.128	0.5	5	1	1	1	53	18	10	0.0426	1	0	1	0	0	0
4	0.167	0.123	0.507	5	1	1	1	49	18	8	0.0435	1	0	1	0	1	0
5	0.151	0.151	0.583	5	1	1	1	49	21	8	0.0144	1	0	1	0	1	1
6	0.155	0.155	0.496	5	1	1	1	48	22	11	0.062	1	0	1	1	1	1
7	0.153	0.147	0.494	5	1	1	1	48	21	10	0.0706	1	1	1	1	1	1
8	0.11	0.128	0.465	5	1	0	1	50	20	8	0.064	1	1	1	1	1	1
9	0.165	0.165	0.504	5	0	0	1	49	21	9	0.0863	0	1	1	1	1	1
10	0.131	0.148	0.508	5	0	0	1	48	19	6	0.0437	0	1	0	1	1	1
11	0.134	0.115	0.522	5	0	0	1	50	19	9	0.0573	0	1	0	1	0	1
12	0.22	0.107	0.546	5	0	0	1	50	21	8	0.0146	0	1	0	1	0	0
13	0.147	0.135	0.462	5	0	0	1	48	18	8	0.0705	0	1	0	0	0	0
14	0.122	0.122	0.478	5	0	0	1	50	20	12	0.0348	0	0	0	0	0	0
1	0.15	0.129	0.55	6	0	1	1	48	18	8	0.0571	0	0	0	0	0	0
2	0.159	0.176	0.449	6	0	1	1	50	20	12	0.0455	0	0	1	0	0	0
3	0.143	0.122	0.5	6	0	1	1	53	18	10	0.0408	0	0	1	0	1	0
4	0.112	0.16	0.492	6	1	1	1	49	18	8	0.0428	1	0	1	0	1	1
5	0.163	0.174	0.533	6	1	1	1	49	21	8	0.0326	1	0	1	1	1	1
6	0.145	0.122	0.519	6	1	1	1	48	22	11	0.0916	1	1	1	1	1	1
7	0.232	0.14	0.518	6	1	1	1	48	21	10	0.0549	1	1	1	1	1	1
8	0.139	0.144	0.511	6	1	0	1	50	20	8	0.0611	1	1	1	1	1	1
9	0.177	0.136	0.476	6	1	0	1	49	21	9	0.0748	1	1	0	1	1	1
10	0.121	0.152	0.485	6	1	0	1	48	19	6	0.0455	1	1	0	1	0	1
11	0.139	0.073	0.394	6	0	0	1	50	19	9	0.0365	0	1	0	1	0	0
12	0.176	0.152	0.49	6	0	0	1	50	21	8	0.0735	0	1	0	0	0	0
13	0.207	0.126	0.548	6	0	0	1	48	18	8	0.0815	0	0	0	0	0	0
14	0.142	0.117	0.508	6	0	0	1	50	20	12	0.025	0	0	0	0	0	0
